# Supplementary material for: MERS-CoV ORF4b employs an unusual binding mechanism to target IMPα and block innate immunity
Source: Nat Commun. 2022 Mar 25;13:1604. doi: 10.1038/s41467-022-28851-2 (PMC8956657; doi:10.1038/s41467-022-28851-2)
Supplement: Supplementary file 3 — Source Data [file 41467_2022_28851_MOESM3_ESM.xlsx]

## Sheet: Figure 1D FP data
	Figure 1D
	MERS ORF4b IMPA1
		1	2	3	4	5	6	7	8	9	10	11	12	13	14	15	16	17	18	19	20	21	22	23	24
	protein conc (uM)	5	2.5	1.25	0.625	0.3125	0.15625	0.078125	0.0390625	0.0195312	0.00976562	0.00488281	0.00244141	0.0012207	0.000610352	0.000305176	0.000152588	7.62939e-05	3.8147e-05	1.90735e-05	9.53674e-06	4.76837e-06	2.38419e-06	1.19209e-06	0
	run1	191.25	188.45	187.6	187.8	184.2	183.65	187	187.65	172.85	155.6	135.2	97.15	79.75	65.95	62.7	49.5	44.9	47.55	42.75	42.05	42	42.5	43.2	39.4
	run2	186.3	185.75	183.8	183.5	182.3	182.75	183.45	186.7	176.35	151.65	120.05	84.2	70.7	67.5	49.35	44.9	45	43.4	43.8	43.65	36.05	39.55	42.95	39.5
	run3	180.25	184.25	181.6	181.55	181.1	178.8	181.55	178.5	170	165.75	135.7	148.6	101.8	78.3	65.8	54.3	51.25	46.65	47.85	47.15	40.15	45.15	43.85	34.75
	mean	185.933	186.15	184.333	184.283	182.533	181.733	184	184.283	173.067	157.667	130.317	109.983	84.0833	70.5833	59.2833	49.5667	47.05	45.8667	44.8	44.2833	39.4	42.4	43.3333	37.8833
	error (stand dev)	5.50916	2.12838	3.03535	3.19779	1.56312	2.57989	2.76632	5.03099	3.18054	7.27364	8.89471	34.0641	15.9964	6.72762	8.74104	4.70035	3.63765	2.18308	2.69305	2.60832	3.04508	2.80134	0.464579	2.71401
	standart error of the mean	3.18071	1.22882	1.75246	1.84624	0.902466	1.4895	1.59713	2.90464	1.83629	4.19944	5.13536	19.6669	9.23554	3.88419	5.04664	2.71375	2.1002	1.2604	1.55483	1.50591	1.75808	1.61735	0.268225	1.56693
	MERS ORF4b IMPA2
		1	2	3	4	5	6	7	8	9	10	11	12	13	14	15	16	17	18	19	20	21	22	23	24
	protein conc (uM)	5	2.5	1.25	0.625	0.3125	0.15625	0.078125	0.0390625	0.0195312	0.00976562	0.00488281	0.00244141	0.0012207	0.000610352	0.000305176	0.000152588	7.62939e-05	3.8147e-05	1.90735e-05	9.53674e-06	4.76837e-06	2.38419e-06	1.19209e-06	0
	run1	148.95	146.75	146.2	144.5	141.65	141.25	136.95	128.6	106.5	79.3	57.15	47.35	34.5	31.15	31	28.55	25.9	29.55	26.45	33.1	29.1	28.05	29.35	35.35
	run2	157.4	155.65	155.3	153.2	152.25	149.7	146.25	137.25	110.6	87.35	73.8	53.65	48.6	42.7	39	37.4	34.65	35.3	35.5	35.45	33.1	32.2	32.2	34
	run3	158.85	157.45	155.9	154.05	151.4	148.85	143.15	142.45	122.5	94.2	72.95	58.7	51.85	44.8	42.75	37	39.6	36.1	41.25	36.2	34.95	36.3	37.9	33.95
	mean	155.067	153.283	152.467	150.583	148.433	146.6	142.117	136.1	113.2	86.95	67.9667	53.2333	44.9833	39.55	37.5833	34.3167	33.3833	33.65	34.4	34.9167	32.3833	32.1833	33.15	34.4333
	error (stand dev)	5.34657	5.72917	5.43538	5.28544	5.88989	4.65269	4.73533	6.99625	8.31084	7.45805	9.37714	5.68646	9.22311	7.35	6.00174	4.99808	6.93728	3.57316	7.46107	1.61735	2.99012	4.12503	4.35345	0.79425
	standart error of the mean	3.08684	3.30774	3.13812	3.05155	3.40053	2.68623	2.73394	4.03929	4.79826	4.30591	5.4139	3.28308	5.32497	4.24352	3.4651	2.88564	4.00524	2.06297	4.30765	0.93378	1.72635	2.38158	2.51346	0.458561
	MERS ORF4b IMPA3
		1	2	3	4	5	6	7	8	9	10	11	12	13	14	15	16	17	18	19	20	21	22	23	24
	protein conc (uM)	5	2.5	1.25	0.625	0.3125	0.15625	0.078125	0.0390625	0.0195312	0.00976562	0.00488281	0.00244141	0.0012207	0.000610352	0.000305176	0.000152588	7.62939e-05	3.8147e-05	1.90735e-05	9.53674e-06	4.76837e-06	2.38419e-06	1.19209e-06	0
	run1	142.8	140.7	139.05	138.65	138.15	139.6	148.95	151.05	147.1	141.65	127.5	111.7	76.35	62.1	47.55	41.1	38.65	40.55	41.8	40.4	33.15	38.3	39.45	36.95
	run2	142.6	143.55	140.2	140.9	138.5	142.95	149.3	149.35	142.7	141	128.8	108.15	94.1	72.65	61.9	54.5	44.05	46.8	43.1	43.1	46.7	45.85	44.65	41.45
	run3	142.5	141.2	142.75	139.55	141.95	139	145.7	142.95	141.4	133.3	125.15	92.15	77.15	68	52.45	49.25	48.6	42.6	41.4	38.85	40.65	40.45	35.5	35.35
	mean	142.633	141.817	140.667	139.7	139.533	140.517	147.983	147.783	143.733	138.65	127.15	104	82.5333	67.5833	53.9667	48.2833	43.7667	43.3167	42.1	40.7833	40.1667	41.5333	39.8667	37.9167
	error (stand dev)	0.152753	1.52179	1.89363	1.13248	2.1002	2.12858	1.98515	4.27122	2.98719	4.64462	1.85	10.4148	10.025	5.28733	7.29423	6.7521	4.98105	3.18604	0.888819	2.15078	6.78792	3.88984	4.58921	3.1628
	standart error of the mean	0.0881917	0.878604	1.09329	0.653835	1.21255	1.22893	1.14613	2.46599	1.72466	2.68157	1.0681	6.01297	5.78794	3.05264	4.21133	3.89833	2.87581	1.83946	0.51316	1.24175	3.91901	2.2458	2.64958	1.82605
	MERS ORF4b IMPA5
		1	2	3	4	5	6	7	8	9	10	11	12	13	14	15	16	17	18	19	20	21	22	23	24
	protein conc (uM)	5	2.5	1.25	0.625	0.3125	0.15625	0.078125	0.0390625	0.0195312	0.00976562	0.00488281	0.00244141	0.0012207	0.000610352	0.000305176	0.000152588	7.62939e-05	3.8147e-05	1.90735e-05	9.53674e-06	4.76837e-06	2.38419e-06	1.19209e-06	0
	run1	209.95	211.1	207.75	208	205.8	203.75	197.2	191	163.45	129.85	87.2	55.75	49.5	51.6	42.75	40.9	41.05	38.5	41.15	36.6	33.35	38.2	37.25	38.85
	run2	206.6	205.25	203.8	204	200.95	198.75	196.8	179.8	152.2	105.3	86.75	55.85	48.65	41.65	38.95	37.6	38	34.9	36.95	37	34.65	39.3	32.1	34.3
	run3	211.55	210.55	209.95	208.4	205.75	203.1	200.85	192.1	170.75	136.5	104.15	67	57.8	60.55	45.75	46.75	48.35	48.15	52.35	48.1	46.6	52.2	56.05	39
	mean	209.367	208.967	207.167	206.8	204.167	201.867	198.283	187.633	162.133	123.883	92.7	59.5333	51.9833	51.2667	42.4833	41.75	42.4667	40.5167	43.4833	40.5667	38.2	43.2333	41.8	37.3833
	error (stand dev)	2.52603	3.23045	3.11622	2.43311	2.78583	2.71861	2.23178	6.80612	9.34483	16.4335	9.91854	6.46652	5.05528	9.45441	3.40783	4.63384	5.31844	6.85134	7.96074	6.52712	7.3036	7.78481	12.6066	2.6713
	standart error of the mean	1.4584	1.8651	1.79915	1.40475	1.6084	1.56959	1.28852	3.92952	5.39524	9.4879	5.72647	3.73344	2.91867	5.45851	1.96751	2.67535	3.0706	3.95562	4.59613	3.76844	4.21673	4.49456	7.27845	1.54227
	MERS ORF4b IMPA7
		1	2	3	4	5	6	7	8	9	10	11	12	13	14	15	16	17	18	19	20	21	22	23	24
	protein conc (uM)	5	2.5	1.25	0.625	0.3125	0.15625	0.078125	0.0390625	0.0195312	0.00976562	0.00488281	0.00244141	0.0012207	0.000610352	0.000305176	0.000152588	7.62939e-05	3.8147e-05	1.90735e-05	9.53674e-06	4.76837e-06	2.38419e-06	1.19209e-06	0
	run1	241	241.05	239.5	239.7	239.05	236.85	237.2	236.4	232.5	221.2	201.9	153.05	127.3	92.75	74.4	65.15	52.85	46.7	44.9	38.5	47.7	44.6	40.4	38.9
	run2	235.05	232.7	231.7	232.7	229.85	230.55	229.15	226.7	214.2	189.85	163	131.4	95	71.6	59.5	51.25	43.95	49.3	35.75	40.9	38.35	34.75	38.25	38.65
	run3	244	243	242.8	242.1	242.55	242	239.2	239.45	234.6	220.6	194.1	153.4	112.55	101.45	73.15	65.15	61.8	59.7	53.35	50.05	54.85	44.45	48.25	37.2
	mean	240.017	238.917	238	238.167	237.15	236.467	235.183	234.183	227.1	210.55	186.333	145.95	111.617	88.6	69.0167	60.5167	52.8667	51.9	44.6667	43.15	46.9667	41.2667	42.3	38.25
	error (stand dev)	4.55531	5.47136	5.7	4.88399	6.55973	5.73462	5.31985	6.65776	11.221	17.9292	20.5802	12.6019	16.1702	15.3516	8.26534	8.02517	8.92501	6.87895	8.80232	6.09487	8.27441	5.6441	5.26379	0.917878
	standart error of the mean	2.63001	3.15889	3.2909	2.81977	3.78726	3.31088	3.07142	3.84386	6.47843	10.3514	11.882	7.2757	9.33588	8.86327	4.772	4.63333	5.15286	3.97157	5.08202	3.51888	4.77723	3.25862	3.03905	0.529937

## Sheet: Figure 1D Statistical Analysis
	ADD RAW DATA FOR FP ANALYSES
IMP𝛼1			IMP𝛼2			IMP𝛼3			IMP𝛼5			IMP𝛼7
MEAN	SEM	N	MEAN	SEM	N	MEAN	SEM	N	MEAN	SEM	N	MEAN	SEM	N
2.5	0.1	3	11.3	0.5	3	1.4	0.1	3	9.6	0.5	3	1.9	0.1	3
Fig 1D	MERS-CoV ORF4b NLS binding to different IMP𝛼 isotypes
	Number of families	1
	Number of comparisons per family	10
	Alpha	0.05
	Tukey's multiple comparisons test	Mean Diff.	95.00% CI of diff.	Below threshold?	Summary	Adjusted P Value
	IMP𝛼1 vs. IMP𝛼2	-8.8	-10.32 to -7.285	Yes	****	<0.0001	A-B
	IMP𝛼1 vs. IMP𝛼3	1.1	-0.4153 to 2.615	No	ns	0.1953	A-C
	IMP𝛼1 vs. IMP𝛼5	-7.1	-8.615 to -5.585	Yes	****	<0.0001	A-D
	IMP𝛼1 vs. IMP𝛼7	0.6	-0.9153 to 2.115	No	ns	0.6956	A-E
	IMP𝛼2 vs. IMP𝛼3	9.9	8.385 to 11.42	Yes	****	<0.0001	B-C
	IMP𝛼2 vs. IMP𝛼5	1.7	0.1847 to 3.215	Yes	*	0.0268	B-D
	IMP𝛼2 vs. IMP𝛼7	9.4	7.885 to 10.92	Yes	****	<0.0001	B-E
	IMP𝛼3 vs. IMP𝛼5	-8.2	-9.715 to -6.685	Yes	****	<0.0001	C-D
	IMP𝛼3 vs. IMP𝛼7	-0.5	-2.015 to 1.015	No	ns	0.8098	C-E
	IMP𝛼5 vs. IMP𝛼7	7.7	6.185 to 9.215	Yes	****	<0.0001	D-E
	Test details	Mean 1	Mean 2	Mean Diff.	SE of diff.	n1	n2	q	DF
	IMP𝛼1 vs. IMP𝛼2	2.5	11.3	-8.8	0.4604	3	3	27.03	10
	IMP𝛼1 vs. IMP𝛼3	2.5	1.4	1.1	0.4604	3	3	3.379	10
	IMP𝛼1 vs. IMP𝛼5	2.5	9.6	-7.1	0.4604	3	3	21.81	10
	IMP𝛼1 vs. IMP𝛼7	2.5	1.9	0.6	0.4604	3	3	1.843	10
	IMP𝛼2 vs. IMP𝛼3	11.3	1.4	9.9	0.4604	3	3	30.41	10
	IMP𝛼2 vs. IMP𝛼5	11.3	9.6	1.7	0.4604	3	3	5.222	10
	IMP𝛼2 vs. IMP𝛼7	11.3	1.9	9.4	0.4604	3	3	28.87	10
	IMP𝛼3 vs. IMP𝛼5	1.4	9.6	-8.2	0.4604	3	3	25.19	10
	IMP𝛼3 vs. IMP𝛼7	1.4	1.9	-0.5	0.4604	3	3	1.536	10
	IMP𝛼5 vs. IMP𝛼7	9.6	1.9	7.7	0.4604	3	3	23.65	10

## Sheet: Figure 3F FP data 
	Figure 3F
	MERS ORF4b WT IMPA2
		1	2	3	4	5	6	7	8	9	10	11	12	13	14	15	16	17	18	19	20	21	22	23	24
	protein conc (uM)	5	2.5	1.25	0.625	0.3125	0.15625	0.078125	0.0390625	0.0195312	0.00976562	0.00488281	0.00244141	0.0012207	0.000610352	0.000305176	0.000152588	7.62939e-05	3.8147e-05	1.90735e-05	9.53674e-06	4.76837e-06	2.38419e-06	1.19209e-06	0
	run1	148.95	146.75	146.2	144.5	141.65	141.25	136.95	128.6	106.5	79.3	57.15	47.35	34.5	31.15	31	28.55	25.9	29.55	26.45	33.1	29.1	28.05	29.35	35.35
	run2	157.4	155.65	155.3	153.2	152.25	149.7	146.25	137.25	110.6	87.35	73.8	53.65	48.6	42.7	39	37.4	34.65	35.3	35.5	35.45	33.1	32.2	32.2	34
	run3	158.85	157.45	155.9	154.05	151.4	148.85	143.15	142.45	122.5	94.2	72.95	58.7	51.85	44.8	42.75	37	39.6	36.1	41.25	36.2	34.95	36.3	37.9	33.95
	mean	155.067	153.283	152.467	150.583	148.433	146.6	142.117	136.1	113.2	86.95	67.9667	53.2333	44.9833	39.55	37.5833	34.3167	33.3833	33.65	34.4	34.9167	32.3833	32.1833	33.15	34.4333
	error (stand dev)	5.34657	5.72917	5.43538	5.28544	5.88989	4.65269	4.73533	6.99625	8.31084	7.45805	9.37714	5.68646	9.22311	7.35	6.00174	4.99808	6.93728	3.57316	7.46107	1.61735	2.99012	4.12503	4.35345	0.79425
	standart error of the mean	3.08684	3.30774	3.13812	3.05155	3.40053	2.68623	2.73394	4.03929	4.79826	4.30591	5.4139	3.28308	5.32497	4.24352	3.4651	2.88564	4.00524	2.06297	4.30765	0.93378	1.72635	2.38158	2.51346	0.458561
	MERS ORF4b R24A IMPA2
		1	2	3	4	5	6	7	8	9	10	11	12	13	14	15	16	17	18	19	20	21	22	23	24
	protein conc (uM)	5	2.5	1.25	0.625	0.3125	0.15625	0.078125	0.0390625	0.0195312	0.00976562	0.00488281	0.00244141	0.0012207	0.000610352	0.000305176	0.000152588	7.62939e-05	3.8147e-05	1.90735e-05	9.53674e-06	4.76837e-06	2.38419e-06	1.19209e-06	0
	run1	219.25	215.7	201.55	186.45	148.5	111.2	68.1	52.1	43.15	34.45	34.85	35.45	41.85	35.45	47.5	39.55	41.55	35	40.45	36.3	39.15	51.3	49.5	39.05
	run2	250.5	243.8	231.15	208.15	169.7	137.35	93.05	82.85	54.65	53.3	44.45	38.05	34.05	35.95	35.45	34.3	31.3	35.8	35	35.25	32.6	36.2	35.1	39.05
	run3	256.4	248.65	230.05	210.35	180.9	126.1	93.75	75.05	57.55	49.75	43.2	38.55	38.75	40.45	35.3	43.15	37	36.45	37.8	38.45	37.55	40.8	45.05	40.4
	mean	242.05	236.05	220.917	201.65	166.367	124.883	84.9667	70	51.7833	45.8333	40.8333	37.35	38.2167	37.2833	39.4167	39	36.6167	35.75	37.75	36.6667	36.4333	42.7667	43.2167	39.5
	error (stand dev)	19.9645	17.7897	16.781	13.2095	16.4552	13.1174	14.6112	15.9849	7.61599	10.0168	5.21928	1.66433	3.92726	2.75379	7.00077	4.45056	5.13574	0.726292	2.72534	1.63121	3.4148	7.73972	7.37298	0.779423
	standart error of the mean	11.5265	10.2709	9.68854	7.62649	9.50041	7.57333	8.43575	9.22889	4.3971	5.78319	3.01335	0.960902	2.2674	1.5899	4.0419	2.56953	2.96512	0.419325	1.57348	0.941777	1.97153	4.46853	4.25679	0.45
	MERS ORF4b H26A IMPA2
		1	2	3	4	5	6	7	8	9	10	11	12	13	14		16	17	18	19	20	21	22	23	24
	protein conc (uM)	5	2.5	1.25	0.625	0.3125	0.15625	0.078125	0.0390625	0.0195312	0.00976562	0.00488281	0.00244141	0.0012207	0.000610352	0.000305176	0.000152588	7.62939e-05	3.8147e-05	1.90735e-05	9.53674e-06	4.76837e-06	2.38419e-06	1.19209e-06	0
	run1	158.35	158.65	156.4	155.35	152.2	151.05	146.85	146.3	134.85	107.75	78.85	65	44.9	40.9	43.4	36.8	39.3	37.6	33.3	39.2	36.2	40.1	37.55	37.55
	run2	152.9	156.3	153.5	153.95	151.65	147.25	143	135.65	112.15	85.35	62.4	47.25	43.6	36.3	40.05	34.55	33.6	32.45	29.3	32.15	32.4	34	34.75	35
	run3	156.7	153.3	151	150.45	150	147.5	143.6	131.1	108.5	90.5	67.1	52.55	45.1	35.15	30.4	36.15	27.9	34.3	33.25	34.55	30.95	35.4	34.3	35.05
	mean	154.8	156.083	153.633	153.25	151.283	148.6	144.483	137.683	118.5	94.5333	69.45	54.9333	44.5333	37.45	37.95	35.8333	33.6	34.7833	31.95	35.3	33.1833	36.5	35.5333	35.8667
	error (stand dev)	2.68701	2.68157	2.70247	2.52389	1.14492	2.12544	2.07143	7.80134	14.2766	11.732	8.47305	9.11185	0.814453	3.04261	6.74963	1.15794	5.7	2.6088	2.2951	3.58434	2.71124	3.19531	1.76092	1.45802
	standart error of the mean	1.9	1.54821	1.56027	1.45717	0.661018	1.22712	1.19594	4.5041	8.24262	6.7735	4.89192	5.26073	0.470225	1.75665	3.8969	0.668539	3.2909	1.50619	1.32508	2.06942	1.56534	1.84481	1.01667	0.84179
	MERS ORF4b R33A IMPA2
		1	2	3	4	5	6	7	8	9	10	11	12	13	14	15	16	17	18	19	20	21	22	23	24
	protein conc (uM)	5	2.5	1.25	0.625	0.3125	0.15625	0.078125	0.0390625	0.0195312	0.00976562	0.00488281	0.00244141	0.0012207	0.000610352	0.000305176	0.000152588	7.62939e-05	3.8147e-05	1.90735e-05	9.53674e-06	4.76837e-06	2.38419e-06	1.19209e-06	0
	run1	159.45	149.55	134.45	115.5	88.95	64.2	56.6	54.55	43.6	40.25	39.9	41.35	33.7	33.1	33.05	30.25	28.8	32.45	30.55	31.85	34.3	33.8	32.05	31.75
	run2	161.9	147.05	138.4	121.15	97.3	73.5	62.6	60	62	42.75	36.55	37.05	36.8	33.95	37.95	36	39.8	34.35	40.75	35.5	42.85	38.75	34.05	46.45
	run3	153.8	139.05	125.15	110.3	85.4	63.7	53.15	51.1	51.2	40.95	28.9	29.9	36.3	38.25	28.45	30.05	33	32.05	31.55	26.4	31.8	28.85	32.7	35.75
	mean	158.383	145.217	132.667	115.65	90.55	67.1333	57.45	55.2167	52.2667	41.3167	35.1167	36.1	35.6	35.1	33.15	32.1	33.8667	32.95	34.2833	31.25	36.3167	33.8	32.9333	37.9833
	error (stand dev)	4.15401	5.48483	6.80263	5.42656	6.10921	5.51936	4.782	4.4873	9.24626	1.2897	5.63834	5.78381	1.66433	2.76089	4.75079	3.37898	5.55098	1.22882	5.62257	4.57957	5.79447	4.95	1.02021	7.60022
	standart error of the mean	2.39832	3.16667	3.9275	3.13302	3.52716	3.1866	2.76089	2.59074	5.33833	0.74461	3.25529	3.33929	0.960902	1.594	2.74287	1.95085	3.20486	0.70946	3.24619	2.64402	3.34544	2.85788	0.58902	4.38799
	MERS ORF4b R37A IMPA2
		1	2	3	4	5	6	7	8	9	10	11	12	13	14	15	16	17	18	19	20	21	22	23	24
	protein conc (uM)	5	2.5	1.25	0.625	0.3125	0.15625	0.078125	0.0390625	0.0195312	0.00976562	0.00488281	0.00244141	0.0012207	0.000610352	0.000305176	0.000152588	7.62939e-05	3.8147e-05	1.90735e-05	9.53674e-06	4.76837e-06	2.38419e-06	1.19209e-06	0
	run1	166.65	166.3	163.7	164.65	156	142.25	129.8	114.35	79.75	58.65	55.2	38	43.05	35.95	34.45	37.1	35.35	33.5	35.05	34.8	31.05	34.4	37.6	35.1
	run2	163.3	162.1	159.35	156.05	150.5	140	129.6	107.8	79.65	59.05	45.9	40.9	40.25	33.95	35.65	37.05	31.05	34.75	31.05	28.25	31.65	34.05	30.2	35.6
	run3	170.4	165.75	163.2	160.5	157.3	146.25	134.7	108.95	88.8	69.1	56.45	42.3	35.1	34.6	36.75	35.8	31.25	32.35	34.05	36.2	37.55	36.75	34.05	36.95
	mean	166.783	164.717	162.083	160.4	154.6	142.833	131.367	110.367	82.7333	62.2667	52.5167	40.4	39.4667	34.8333	35.6167	36.65	32.55	33.5333	33.3833	33.0833	33.4167	35.0667	33.95	35.8833
	error (stand dev)	3.55188	2.28272	2.3803	4.30087	3.60971	3.16557	2.88848	3.49726	5.25413	5.92122	5.76419	2.19317	4.03247	1.02021	1.15036	0.736546	2.42693	1.20035	2.08167	4.24392	3.59212	1.46828	3.70101	0.956992
	standart error of the mean	2.05068	1.31793	1.37427	2.48311	2.08407	1.82764	1.66767	2.01914	3.03347	3.41862	3.32795	1.26623	2.32815	0.58902	0.664162	0.425245	1.40119	0.693021	1.20185	2.45023	2.07391	0.847709	2.13678	0.552519

## Sheet: Figure 3F (IMPA2 ORF4b mut FP)
WT			R24A			H26A			R33A			R37A
MEAN	SEM	N	MEAN	SEM	N	MEAN	SEM	N	MEAN	SEM	N	MEAN	SEM	N
11.3	0.5	3	238	11	3	10.5	0.5	3	471	49	3	33.3	1	3
Fig 3F	MERS-CoV ORF4b NLS mutants binding to IMP𝛼2
	Number of families	1
	Number of comparisons per family	10
	Alpha	0.05
	Tukey's multiple comparisons test	Mean Diff.	95.00% CI of diff.	Below threshold?	Summary	Adjusted P Value
	WT vs. R24A	-226.7	-331.3 to -122.1	Yes	***	0.0002	A-B
	WT vs. H26A	0.8	-103.8 to 105.4	No	ns	>0.9999	A-C
	WT vs. R33A	-459.7	-564.3 to -355.1	Yes	****	<0.0001	A-D
	WT vs. R37A	-22	-126.6 to 82.56	No	ns	0.9536	A-E
	R24A vs. H26A	227.5	122.9 to 332.1	Yes	***	0.0002	B-C
	R24A vs. R33A	-233	-337.6 to -128.4	Yes	***	0.0002	B-D
	R24A vs. R37A	204.7	100.1 to 309.3	Yes	***	0.0005	B-E
	H26A vs. R33A	-460.5	-565.1 to -355.9	Yes	****	<0.0001	C-D
	H26A vs. R37A	-22.8	-127.4 to 81.76	No	ns	0.9476	C-E
	R33A vs. R37A	437.7	333.1 to 542.3	Yes	****	<0.0001	D-E
	Test details	Mean 1	Mean 2	Mean Diff.	SE of diff.	n1	n2	q	DF
	WT vs. R24A	11.3	238	-226.7	31.77	3	3	10.09	10
	WT vs. H26A	11.3	10.5	0.8	31.77	3	3	0.03561	10
	WT vs. R33A	11.3	471	-459.7	31.77	3	3	20.46	10
	WT vs. R37A	11.3	33.3	-22	31.77	3	3	0.9793	10
	R24A vs. H26A	238	10.5	227.5	31.77	3	3	10.13	10
	R24A vs. R33A	238	471	-233	31.77	3	3	10.37	10
	R24A vs. R37A	238	33.3	204.7	31.77	3	3	9.112	10
	H26A vs. R33A	10.5	471	-460.5	31.77	3	3	20.5	10
	H26A vs. R37A	10.5	33.3	-22.8	31.77	3	3	1.015	10
	R33A vs. R37A	471	33.3	437.7	31.77	3	3	19.48	10

## Sheet: Figure 4A FP data
	Figure 4A
	MERS ORF4b WT IMPA1
		1	2	3	4	5	6	7	8	9	10	11	12	13	14	15	16	17	18	19	20	21	22	23	24
	protein conc (uM)	5	2.5	1.25	0.625	0.3125	0.15625	0.078125	0.0390625	0.0195312	0.00976562	0.00488281	0.00244141	0.0012207	0.000610352	0.000305176	0.000152588	7.62939e-05	3.8147e-05	1.90735e-05	9.53674e-06	4.76837e-06	2.38419e-06	1.19209e-06	0
	run1	191.25	188.45	187.6	187.8	184.2	183.65	187	187.65	172.85	155.6	135.2	97.15	79.75	65.95	62.7	49.5	44.9	47.55	42.75	42.05	42	42.5	43.2	39.4
	run2	186.3	185.75	183.8	183.5	182.3	182.75	183.45	186.7	176.35	151.65	120.05	84.2	70.7	67.5	49.35	44.9	45	43.4	43.8	43.65	36.05	39.55	42.95	39.5
	run3	180.25	184.25	181.6	181.55	181.1	178.8	181.55	178.5	170	165.75	135.7	148.6	101.8	78.3	65.8	54.3	51.25	46.65	47.85	47.15	40.15	45.15	43.85	34.75
	mean	185.933	186.15	184.333	184.283	182.533	181.733	184	184.283	173.067	157.667	130.317	109.983	84.0833	70.5833	59.2833	49.5667	47.05	45.8667	44.8	44.2833	39.4	42.4	43.3333	37.8833
	error (stand dev)	5.50916	2.12838	3.03535	3.19779	1.56312	2.57989	2.76632	5.03099	3.18054	7.27364	8.89471	34.0641	15.9964	6.72762	8.74104	4.70035	3.63765	2.18308	2.69305	2.60832	3.04508	2.80134	0.464579	2.71401
	standart error of the mean	3.18071	1.22882	1.75246	1.84624	0.902466	1.4895	1.59713	2.90464	1.83629	4.19944	5.13536	19.6669	9.23554	3.88419	5.04664	2.71375	2.1002	1.2604	1.55483	1.50591	1.75808	1.61735	0.268225	1.56693
	MERS ORF4b R24A IMPA1
		1	2	3	4	5	6	7	8	9	10	11	12	13	14	15	16	17	18	19	20	21	22	23	24
	protein conc (uM)	5	2.5	1.25	0.625	0.3125	0.15625	0.078125	0.0390625	0.0195312	0.00976562	0.00488281	0.00244141	0.0012207	0.000610352	0.000305176	0.000152588	7.62939e-05	3.8147e-05	1.90735e-05	9.53674e-06	4.76837e-06	2.38419e-06	1.19209e-06	0
	run1	276.75	275.1	269.95	259.9	230.8	213.05	178.15	140.3	97	66.85	53.65	48.15	40.45	43.45	45.95	38.95	40.45	46.4	47.75	40.4	40.6	47.5	41.45	38.4
	run2	274	271.4	264.6	252.4	236.35	209.4	169.45	130.85	95.15	72	54.75	50.7	44.3	38.2	36.7	39.95	37.7	38.95	37.35	37.45	35.95	39.4	34.4	35.5
	run3	275.3	273.8	269.2	255.85	232.8	203.1	163.8	124.5	87.7	66.2	56.65	44.5	40.55	42.5	42.35	43.8	40.1	41.15	38.5	37.95	43.35	40.95	42.5	37.5
	mean	275.35	273.433	267.917	256.05	233.317	208.517	170.467	131.883	93.2833	68.35	55.0167	47.7833	41.7667	41.3833	41.6667	40.9	39.4167	42.1667	41.2	38.6	39.9667	42.6167	39.45	37.1333
	error (stand dev)	1.37568	1.87705	2.89669	3.754	2.81084	5.03347	7.22882	7.95052	4.92299	3.17766	1.51767	3.11622	2.1945	2.79747	4.66271	2.56076	1.49694	3.82764	5.70153	1.57877	3.74043	4.29952	4.40483	1.48436
	standart error of the mean	0.79425	1.08372	1.67241	2.16737	1.62284	2.90608	4.17356	4.59024	2.84229	1.83462	0.876229	1.79915	1.267	1.61512	2.69201	1.47846	0.864259	2.20989	3.29178	0.911501	2.15954	2.48233	2.54313	0.856997
	MERS ORF4b H26A IMPA1
		1	2	3	4	5	6	7	8	9	10	11	12	13	14	15	16	17	18	19	20	21	22	23	24
	protein conc (uM)	5	2.5	1.25	0.625	0.3125	0.15625	0.078125	0.0390625	0.0195312	0.00976562	0.00488281	0.00244141	0.0012207	0.000610352	0.000305176	0.000152588	7.62939e-05	3.8147e-05	1.90735e-05	9.53674e-06	4.76837e-06	2.38419e-06	1.19209e-06	0
	run1	184.6	183.95	181.6	181.85	181	180.45	182.3	174.6	161.8	141.05	112.5	76	61.15	53.25	44.15	41.2	42.05	38.3	35.25	37.85	37.75	34.6	41.3	37.4
	run2	184.6	184.95	180.5	181.85	180.1	181.65	184.15	175.7	164.95	145.15	110.7	76.65	53.1	49.3	42.45	43.3	40.95	37.9	35.55	37	40.15	37.6	41	36.25
	run3	183.1	181.2	181.1	179.9	176.15	180.1	182.25	175.85	163.15	145.15	108.45	81.35	54.6	44.1	44.95	38.1	38.6	36.7	36.25	37.65	36.95	33.1	31.95	34.85
	mean	184.1	183.367	181.067	181.2	179.083	180.733	182.9	175.383	163.3	143.783	110.55	78	56.2833	48.8833	43.85	40.8667	40.5333	37.6333	35.6833	37.5	38.2833	35.1	38.0833	36.1667
	error (stand dev)	0.866025	1.94186	0.550757	1.12583	2.57989	0.812917	1.08282	0.68252	1.58035	2.36714	2.02916	2.91933	4.28087	4.58921	1.27671	2.61598	1.76234	0.832666	0.51316	0.44441	1.66533	2.29129	5.31374	1.27704
	standart error of the mean	0.5	1.12114	0.31798	0.65	1.4895	0.469338	0.625167	0.394053	0.912414	1.36667	1.17154	1.68548	2.47156	2.64958	0.737111	1.51033	1.01749	0.48074	0.296273	0.25658	0.96148	1.32288	3.06789	0.7373
	MERS ORF4b R33A IMPA1
		1	2	3	4	5	6	7	8	9	10	11	12	13	14	15	16	17	18	19	20	21	22	23	24
	protein conc (uM)	5	2.5	1.25	0.625	0.3125	0.15625	0.078125	0.0390625	0.0195312	0.00976562	0.00488281	0.00244141	0.0012207	0.000610352	0.000305176	0.000152588	7.62939e-05	3.8147e-05	1.90735e-05	9.53674e-06	4.76837e-06	2.38419e-06	1.19209e-06	0
	run1	196.55	188.3	176.8	157.6	134.3	111.95	93.7	69.4	53.8	48.65	44	37.3	37.95	40.15	37.7	39.65	36.3	39.3	39.05	41.2	39	31.75	34.55	36.85
	run2	189.3	189.45	183	163.6	140.15	116.8	97.75	76.15	61.85	55.55	50.15	46.25	44.45	39.9	41.65	35.05	38.6	37.85	45.25	32.3	36.45	40.85	35.75	32.1
	run3	193.7	183.7	173.65	155.2	129.3	109.7	87	78.4	61.5	48.65	46.65	42.95	35.75	36.4	37.55	34.35	33.6	37.3	35.65	37.65	36.4	37.25	31.95	32.75
	mean	193.183	187.15	177.817	158.8	134.583	112.817	92.8167	74.65	59.05	50.95	46.9333	42.1667	39.3833	38.8167	38.9667	36.35	36.1667	38.15	39.9833	37.05	37.2833	36.6167	34.0833	33.9
	error (stand dev)	3.65251	3.04261	4.75719	4.32666	5.43055	3.62848	5.42917	4.68375	4.55	3.98372	3.08477	4.52613	4.52364	2.09662	2.32504	2.87924	2.50267	1.0332	4.86758	4.48023	1.48689	4.58294	1.94251	2.57536
	standart error of the mean	2.10878	1.75665	2.74656	2.498	3.13533	2.0949	3.13453	2.70416	2.62694	2.3	1.781	2.61316	2.61173	1.21049	1.34237	1.66233	1.44491	0.596518	2.8103	2.58666	0.858455	2.64596	1.12151	1.48689
	MERS ORF4b R37A IMPA1
		1	2	3	4	5	6	7	8	9	10	11	12	13	14	15	16	17	18	19	20	21	22	23	24
	protein conc (uM)	5	2.5	1.25	0.625	0.3125	0.15625	0.078125	0.0390625	0.0195312	0.00976562	0.00488281	0.00244141	0.0012207	0.000610352	0.000305176	0.000152588	7.62939e-05	3.8147e-05	1.90735e-05	9.53674e-06	4.76837e-06	2.38419e-06	1.19209e-06	0
	run1	193.4	187.9	188.45	187.75	182.65	176.2	163.25	142.2	108.65	78.2	61.3	48.7	40.95	41.3	42.35	36.3	36.1	42.35	37.3	33.1	33.55	39.5	37.15	36.3
	run2	193.55	191.85	190.05	185.15	183.05	175.85	175.2	157.4	130.4	95.6	75.85	52.25	50	35.25	42.9	38.4	37.2	39.95	32.75	33.5	37.55	39.05	41.85	36.45
	run3	188	186.9	184	182.6	178.95	176.3	171.1	164.65	126	96.7	65.2	52.1	51.5	36.25	34.3	31.85	35.55	39.45	34.65	31.4	34.3	46.8	31.4	29.2
	mean	191.65	188.883	187.5	185.167	181.55	176.117	169.85	154.75	121.683	90.1667	67.45	51.0167	47.4833	37.6	39.85	35.5167	36.2833	40.5833	34.9	32.6667	35.1333	41.7833	36.8	33.9833
	error (stand dev)	3.16188	2.61741	3.13488	2.57504	2.26053	0.236291	6.07227	11.4572	11.4996	10.378	7.53143	2.00769	5.70752	3.24307	4.8143	3.34452	0.840139	1.55027	2.28528	1.11505	2.12623	4.35038	5.23378	4.14317
	standart error of the mean	1.82551	1.51116	1.80993	1.4867	1.30512	0.136423	3.50583	6.61482	6.6393	5.99175	4.34828	1.15914	3.29524	1.87239	2.77954	1.93096	0.485054	0.895048	1.31941	0.643774	1.22758	2.51169	3.02173	2.39206

## Sheet: Figure 4A (IMPA1 ORF4b mut FP)
	ADD RAW DATA FOR FP ANALYSES
WT			R24A			H26A			R33A			R37A
MEAN	SEM	N	MEAN	SEM	N	MEAN	SEM	N	MEAN	SEM	N	MEAN	SEM	N
2.5	0.1	3	63	1.2	3	4.9	0.2	3	148	9.2	3	15.6	0.6	3
Fig 4A	MERS-CoV ORF4b NLS mutants binding to IMP𝛼1
	Number of families	1
	Number of comparisons per family	10
	Alpha	0.05
	Tukey's multiple comparisons test	Mean Diff.	95.00% CI of diff.	Below threshold?	Summary	Adjusted P Value
	WT vs. R24A	-60.5	-79.86 to -41.14	Yes	****	<0.0001	A-B
	WT vs. H26A	-2.4	-21.76 to 16.96	No	ns	0.9932	A-C
	WT vs. R33A	-145.5	-164.9 to -126.1	Yes	****	<0.0001	A-D
	WT vs. R37A	-13.1	-32.46 to 6.258	No	ns	0.2452	A-E
	R24A vs. H26A	58.1	38.74 to 77.46	Yes	****	<0.0001	B-C
	R24A vs. R33A	-85	-104.4 to -65.64	Yes	****	<0.0001	B-D
	R24A vs. R37A	47.4	28.04 to 66.76	Yes	****	<0.0001	B-E
	H26A vs. R33A	-143.1	-162.5 to -123.7	Yes	****	<0.0001	C-D
	H26A vs. R37A	-10.7	-30.06 to 8.658	No	ns	0.4144	C-E
	R33A vs. R37A	132.4	113.0 to 151.8	Yes	****	<0.0001	D-E
	Test details	Mean 1	Mean 2	Mean Diff.	SE of diff.	n1	n2	q	DF
	WT vs. R24A	2.5	63	-60.5	5.882	3	3	14.55	10
	WT vs. H26A	2.5	4.9	-2.4	5.882	3	3	0.577	10
	WT vs. R33A	2.5	148	-145.5	5.882	3	3	34.98	10
	WT vs. R37A	2.5	15.6	-13.1	5.882	3	3	3.15	10
	R24A vs. H26A	63	4.9	58.1	5.882	3	3	13.97	10
	R24A vs. R33A	63	148	-85	5.882	3	3	20.44	10
	R24A vs. R37A	63	15.6	47.4	5.882	3	3	11.4	10
	H26A vs. R33A	4.9	148	-143.1	5.882	3	3	34.41	10
	H26A vs. R37A	4.9	15.6	-10.7	5.882	3	3	2.573	10
	R33A vs. R37A	148	15.6	132.4	5.882	3	3	31.83	10

## Sheet: Figure 4B FP data
	Figure 4B
	MERS ORF4b WT IMPA3
		1	2	3	4	5	6	7	8	9	10	11	12	13	14	15	16	17	18	19	20	21	22	23	24
	protein conc (uM)	5	2.5	1.25	0.625	0.3125	0.15625	0.078125	0.0390625	0.0195312	0.00976562	0.00488281	0.00244141	0.0012207	0.000610352	0.000305176	0.000152588	7.62939e-05	3.8147e-05	1.90735e-05	9.53674e-06	4.76837e-06	2.38419e-06	1.19209e-06	0
	run1	142.8	140.7	139.05	138.65	138.15	139.6	148.95	151.05	147.1	141.65	127.5	111.7	76.35	62.1	47.55	41.1	38.65	40.55	41.8	40.4	33.15	38.3	39.45	36.95
	run2	142.6	143.55	140.2	140.9	138.5	142.95	149.3	149.35	142.7	141	128.8	108.15	94.1	72.65	61.9	54.5	44.05	46.8	43.1	43.1	46.7	45.85	44.65	41.45
	run3	142.5	141.2	142.75	139.55	141.95	139	145.7	142.95	141.4	133.3	125.15	92.15	77.15	68	52.45	49.25	48.6	42.6	41.4	38.85	40.65	40.45	35.5	35.35
	mean	142.633	141.817	140.667	139.7	139.533	140.517	147.983	147.783	143.733	138.65	127.15	104	82.5333	67.5833	53.9667	48.2833	43.7667	43.3167	42.1	40.7833	40.1667	41.5333	39.8667	37.9167
	error (stand dev)	0.152753	1.52179	1.89363	1.13248	2.1002	2.12858	1.98515	4.27122	2.98719	4.64462	1.85	10.4148	10.025	5.28733	7.29423	6.7521	4.98105	3.18604	0.888819	2.15078	6.78792	3.88984	4.58921	3.1628
	standart error of the mean	0.0881917	0.878604	1.09329	0.653835	1.21255	1.22893	1.14613	2.46599	1.72466	2.68157	1.0681	6.01297	5.78794	3.05264	4.21133	3.89833	2.87581	1.83946	0.51316	1.24175	3.91901	2.2458	2.64958	1.82605
	MERS ORF4b R24A IMPA3
		1	2	3	4	5	6	7	8	9	10	11	12	13	14	15	16	17	18	19	20	21	22	23	24
	protein conc (uM)	5	2.5	1.25	0.625	0.3125	0.15625	0.078125	0.0390625	0.0195312	0.00976562	0.00488281	0.00244141	0.0012207	0.000610352	0.000305176	0.000152588	7.62939e-05	3.8147e-05	1.90735e-05	9.53674e-06	4.76837e-06	2.38419e-06	1.19209e-06	0
	run1	211.8	202.9	186.05	167.25	144.75	115.4	91.4	86.2	63.5	50.15	43.9	44.9	42.45	40.95	38.2	34.3	36.8	40.2	36.85	39.25	38.15	40.85	34.8	37.8
	run2	205.5	200.45	187.5	163.7	141.35	112.1	93.1	79.65	61.05	47.2	42.3	38.35	39.65	38.6	36.45	42.7	32	38.75	38.45	38.05	36.5	34.8	35	37.15
	run3	211.05	203.85	192.45	173.6	145.7	117.7	96.95	83.2	66.1	58.05	51.5	46.9	48.5	42.2	43.45	43.65	41.95	42.25	43.05	41.1	43.85	39.75	40.05	36.45
	mean	209.45	202.4	188.667	168.183	143.933	115.067	93.8167	83.0167	63.55	51.8	45.9	43.3833	43.5333	40.5833	39.3667	40.2167	36.9167	40.4	39.45	39.4667	39.5	38.4667	36.6167	37.1333
	error (stand dev)	3.44129	1.75428	3.35572	5.01556	2.2871	2.81484	2.84356	3.27885	2.52537	5.61004	4.91528	4.47223	4.52337	1.82779	3.64292	5.14595	4.97603	1.75855	3.2187	1.5365	3.85649	3.22271	2.97504	0.675154
	standart error of the mean	1.98683	1.01283	1.93742	2.89573	1.32046	1.62515	1.64173	1.89304	1.45802	3.23896	2.83784	2.58204	2.61157	1.05528	2.10324	2.97102	2.87291	1.0153	1.85831	0.887099	2.22654	1.86063	1.71764	0.389801
	MERS ORF4b H26A IMPA3
		1	2	3	4	5	6	7	8	9	10	11	12	13	14	15	16	17	18	19	20	21	22	23	24
	protein conc (uM)	5	2.5	1.25	0.625	0.3125	0.15625	0.078125	0.0390625	0.0195312	0.00976562	0.00488281	0.00244141	0.0012207	0.000610352	0.000305176	0.000152588	7.62939e-05	3.8147e-05	1.90735e-05	9.53674e-06	4.76837e-06	2.38419e-06	1.19209e-06	0
	run1	147.4	145.2	144.2	144.7	141.7	144.6	149.15	142.55	144.25	126.75	94.1	66.4	59.15	52.6	43.75	43.3	40.45	40.8	32.15	39.7	35.85	40	32.35	35.5
	run2	142.9	144.45	141.85	142.2	142.05	143.65	145.8	144.15	140.5	135.55	115.05	90.1	76.7	59.65	52	49.55	44.3	44.5	44.1	46.5	42.35	41.6	40.15	37.95
	run3	140.2	140.8	142.05	140.9	140.3	141.4	145.85	153.05	143.55	136.75	117.55	82.25	65.9	69.3	52.2	50.8	46.55	39.6	45.45	45.1	39.55	36.1	39.85	36.55
	mean	143.5	143.483	142.7	142.6	141.35	143.217	146.933	146.583	142.767	133.017	108.9	79.5833	67.25	60.5167	49.3167	47.8833	43.7667	41.6333	40.5667	43.7667	39.25	39.2333	37.45	36.6667
	error (stand dev)	3.63731	2.3539	1.30288	1.93132	0.926013	1.64342	1.91985	5.65715	1.99395	5.46016	12.878	12.0729	8.85254	8.38366	4.82191	4.01819	3.08477	2.55408	7.32023	3.59073	3.26037	2.82902	4.41928	1.22916
	standart error of the mean	2.1	1.35902	0.752219	1.11505	0.534634	0.94883	1.10843	3.26616	1.15121	3.15242	7.43511	6.97031	5.11102	4.84031	2.78393	2.3199	1.781	1.4746	4.22634	2.07311	1.88237	1.63333	2.55147	0.709656
	MERS ORF4b R33A IMPA3
		1	2	3	4	5	6	7	8	9	10	11	12	13	14	15	16	17	18	19	20	21	22	23	24
	protein conc (uM)	5	2.5	1.25	0.625	0.3125	0.15625	0.078125	0.0390625	0.0195312	0.00976562	0.00488281	0.00244141	0.0012207	0.000610352	0.000305176	0.000152588	7.62939e-05	3.8147e-05	1.90735e-05	9.53674e-06	4.76837e-06	2.38419e-06	1.19209e-06	0
	run1	152.85	151.25	151.35	147.75	144.7	143.3	139.15	124.75	102.75	73.65	64.75	49.75	46	41.95	38.25	37.25	37.2	41.25	38.5	34.5	35.05	35.8	35.9	36.05
	run2	153.25	154.1	153.15	150.85	148.85	147.9	142.6	137.5	115.6	93.85	69.9	61.1	45.9	46.85	45.4	45.4	45.15	40.3	38.7	38.8	38.35	36.65	36.2	38.35
	run3	152.8	150.15	149.1	145.7	144.3	147.25	139.4	128.4	109.25	75.55	58.75	46.4	41.9	42.9	40.5	39.45	39.5	39.5	37.75	39.25	37.1	34.5	36.95	38.3
	mean	152.967	151.833	151.2	148.1	145.95	146.15	140.383	130.217	109.2	81.0167	64.4667	52.4167	44.6	43.9	41.3833	40.7	40.6167	40.35	38.3167	37.5167	36.8333	35.65	36.35	37.5667
	error (stand dev)	0.246644	2.03859	2.02916	2.59278	2.51942	2.48948	1.92376	6.56626	6.42515	11.1545	5.5804	7.70427	2.3388	2.59856	3.65593	4.21634	4.09095	0.876071	0.500833	2.62218	1.66608	1.08282	0.540833	1.31371
	standart error of the mean	0.1424	1.17698	1.17154	1.49694	1.45459	1.4373	1.11068	3.79103	3.70956	6.44007	3.22184	4.44806	1.35031	1.50028	2.11075	2.4343	2.36191	0.5058	0.289156	1.51392	0.961914	0.625167	0.31225	0.758471
	MERS ORF4b R37A IMPA3
		1	2	3	4	5	6	7	8	9	10	11	12	13	14	15	16	17	18	19	20	21	22	23	24
	protein conc (uM)	5	2.5	1.25	0.625	0.3125	0.15625	0.078125	0.0390625	0.0195312	0.00976562	0.00488281	0.00244141	0.0012207	0.000610352	0.000305176	0.000152588	7.62939e-05	3.8147e-05	1.90735e-05	9.53674e-06	4.76837e-06	2.38419e-06	1.19209e-06	0
	run1	148.25	148.05	145.65	148.2	146.4	147.25	154.75	150.55	144.1	131.3	95.1	66.4	58.15	44.9	40.6	42.25	40.8	39.5	43.75	39.95	40.45	39.5	43.45	36.85
	run2	147.4	145.1	145.95	145.05	144.65	146.7	151.95	148.65	141.75	119.65	86.95	59.15	53.9	50.85	44.4	44.7	40.15	42.4	40	39.55	38.1	36.75	41.1	34.15
	run3	154.1	153.2	151.25	150.8	150.75	150.65	155.1	155.5	141.85	125.35	96.55	69.4	72.7	59.85	43.85	46.5	49.4	44.8	40.05	45.55	43.95	41.5	46.1	36.65
	mean	149.917	148.783	147.617	148.017	147.267	148.2	153.933	151.567	142.567	125.433	92.8667	64.9833	61.5833	51.8667	42.95	44.4833	43.45	42.2333	41.2667	41.6833	40.8333	39.25	43.55	35.8833
	error (stand dev)	3.64772	4.09949	3.15013	2.87938	3.14099	2.13951	1.72651	3.53636	1.32885	5.82545	5.17502	5.2698	9.85905	7.52667	2.05366	2.13327	5.16309	2.65393	2.15078	3.3546	2.94378	2.38485	2.5015	1.50444
	standart error of the mean	2.10601	2.36684	1.81873	1.66241	1.81345	1.23525	0.9968	2.04172	0.76721	3.36332	2.9878	3.04252	5.69212	4.34553	1.18568	1.23164	2.98091	1.53225	1.24175	1.93678	1.69959	1.37689	1.44424	0.868588

## Sheet: Figure 4B (IMPA3 ORF4b mut FP)
WT			R24A			H26A			R33A			R37A
MEAN	SEM	N	MEAN	SEM	N	MEAN	SEM	N	MEAN	SEM	N	MEAN	SEM	N
1.4	0.1	3	166	7.8	3	2.6	0.2	3	13.5	0.5	3	4.3	0.3	3
Fig 4B	MERS-CoV ORF4b NLS mutants binding to IMP𝛼3
	Number of families	1
	Number of comparisons per family	10
	Alpha	0.05
	Tukey's multiple comparisons test	Mean Diff.	95.00% CI of diff.	Below threshold?	Summary	Adjusted P Value
	WT vs. R24A	-164.6	-180.9 to -148.3	Yes	****	<0.0001	A-B
	WT vs. H26A	-1.2	-17.49 to 15.09	No	ns	0.9991	A-C
	WT vs. R33A	-12.1	-28.39 to 4.187	No	ns	0.1803	A-D
	WT vs. R37A	-2.9	-19.19 to 13.39	No	ns	0.9742	A-E
	R24A vs. H26A	163.4	147.1 to 179.7	Yes	****	<0.0001	B-C
	R24A vs. R33A	152.5	136.2 to 168.8	Yes	****	<0.0001	B-D
	R24A vs. R37A	161.7	145.4 to 178.0	Yes	****	<0.0001	B-E
	H26A vs. R33A	-10.9	-27.19 to 5.387	No	ns	0.2536	C-D
	H26A vs. R37A	-1.7	-17.99 to 14.59	No	ns	0.9965	C-E
	R33A vs. R37A	9.2	-7.087 to 25.49	No	ns	0.3952	D-E
	Test details	Mean 1	Mean 2	Mean Diff.	SE of diff.	n1	n2	q	DF
	WT vs. R24A	1.4	166	-164.6	4.949	3	3	47.04	10
	WT vs. H26A	1.4	2.6	-1.2	4.949	3	3	0.3429	10
	WT vs. R33A	1.4	13.5	-12.1	4.949	3	3	3.458	10
	WT vs. R37A	1.4	4.3	-2.9	4.949	3	3	0.8287	10
	R24A vs. H26A	166	2.6	163.4	4.949	3	3	46.69	10
	R24A vs. R33A	166	13.5	152.5	4.949	3	3	43.58	10
	R24A vs. R37A	166	4.3	161.7	4.949	3	3	46.21	10
	H26A vs. R33A	2.6	13.5	-10.9	4.949	3	3	3.115	10
	H26A vs. R37A	2.6	4.3	-1.7	4.949	3	3	0.4858	10
	R33A vs. R37A	13.5	4.3	9.2	4.949	3	3	2.629	10

## Sheet: Figure 4C FP data
	Figure 4C
	MERS ORF4b WT IMPA5
		1	2	3	4	5	6	7	8	9	10	11	12	13	14	15	16	17	18	19	20	21	22	23	24
	protein conc (uM)	5	2.5	1.25	0.625	0.3125	0.15625	0.078125	0.0390625	0.0195312	0.00976562	0.00488281	0.00244141	0.0012207	0.000610352	0.000305176	0.000152588	7.62939e-05	3.8147e-05	1.90735e-05	9.53674e-06	4.76837e-06	2.38419e-06	1.19209e-06	0
	run1	209.95	211.1	207.75	208	205.8	203.75	197.2	191	163.45	129.85	87.2	55.75	49.5	51.6	42.75	40.9	41.05	38.5	41.15	36.6	33.35	38.2	37.25	38.85
	run2	206.6	205.25	203.8	204	200.95	198.75	196.8	179.8	152.2	105.3	86.75	55.85	48.65	41.65	38.95	37.6	38	34.9	36.95	37	34.65	39.3	32.1	34.3
	run3	211.55	210.55	209.95	208.4	205.75	203.1	200.85	192.1	170.75	136.5	104.15	67	57.8	60.55	45.75	46.75	48.35	48.15	52.35	48.1	46.6	52.2	56.05	39
	mean	209.367	208.967	207.167	206.8	204.167	201.867	198.283	187.633	162.133	123.883	92.7	59.5333	51.9833	51.2667	42.4833	41.75	42.4667	40.5167	43.4833	40.5667	38.2	43.2333	41.8	37.3833
	error (stand dev)	2.52603	3.23045	3.11622	2.43311	2.78583	2.71861	2.23178	6.80612	9.34483	16.4335	9.91854	6.46652	5.05528	9.45441	3.40783	4.63384	5.31844	6.85134	7.96074	6.52712	7.3036	7.78481	12.6066	2.6713
	standart error of the mean	1.4584	1.8651	1.79915	1.40475	1.6084	1.56959	1.28852	3.92952	5.39524	9.4879	5.72647	3.73344	2.91867	5.45851	1.96751	2.67535	3.0706	3.95562	4.59613	3.76844	4.21673	4.49456	7.27845	1.54227
	MERS ORF4b R24A IMPA5
		1	2	3	4	5	6	7	8	9	10	11	12	13	14	15	16	17	18	19	20	21	22	23	24
	protein conc (uM)	5	2.5	1.25	0.625	0.3125	0.15625	0.078125	0.0390625	0.0195312	0.00976562	0.00488281	0.00244141	0.0012207	0.000610352	0.000305176	0.000152588	7.62939e-05	3.8147e-05	1.90735e-05	9.53674e-06	4.76837e-06	2.38419e-06	1.19209e-06	0
	run1	190.25	190.15	161.15	127.25	88.65	76.9	65.7	57.9	55.5	45.1	46.6	42.15	44.5	46.5	47.35	47.1	41.7	45.7	40.3	41.6	42.6	48.1	46.5	38.95
	run2	210.45	178.2	139.35	118.35	86.9	62.5	56.5	62.5	59.8	50.85	43.7	40.05	45	43.4	40.4	45.5	41.35	45.3	45.7	44.35	41.6	37.2	35.25	36.4
	run3	205.65	184.95	158.25	116.6	85.3	67.4	60.2	54.7	51.05	45.65	44.3	36	44.4	48.3	40.65	35.55	45.1	46.85	41.7	33.65	45.45	32.15	36.95	35.6
	mean	202.117	184.433	152.917	120.733	86.95	68.9333	60.8	58.3667	55.45	47.2	44.8667	39.4	44.6333	46.0667	42.8	42.7167	42.7167	45.95	42.5667	39.8667	43.2167	39.15	39.5667	36.9833
	error (stand dev)	10.5534	5.99173	11.8382	5.71103	1.67556	7.32143	4.62925	3.92088	4.37521	3.17293	1.5308	3.1261	0.321455	2.47857	3.9424	6.25786	2.07143	0.804674	2.80238	5.5566	1.99771	8.15184	6.06431	1.74952
	standart error of the mean	6.09298	3.45933	6.8348	3.29726	0.967385	4.22703	2.6727	2.26372	2.52603	1.83189	0.883805	1.80485	0.185592	1.43101	2.27614	3.61298	1.19594	0.464579	1.61795	3.20811	1.15338	4.70647	3.50123	1.01009
	MERS ORF4b H26A IMPA5
		1	2	3	4	5	6	7	8	9	10	11	12	13	14	15	16	17	18	19	20	21	22	23	24
	protein conc (uM)	5	2.5	1.25	0.625	0.3125	0.15625	0.078125	0.0390625	0.0195312	0.00976562	0.00488281	0.00244141	0.0012207	0.000610352	0.000305176	0.000152588	7.62939e-05	3.8147e-05	1.90735e-05	9.53674e-06	4.76837e-06	2.38419e-06	1.19209e-06	0
	run1	215.35	213.55	212.05	210.45	208.9	208.5	205.4	198.85	180.65	139.65	98.55	76.4	67.8	57.05	60	53.9	44.45	37.4	39.35	36.2	44.3	33.75	33.45	35.9
	run2	216.3	213.1	212.5	210.95	209.3	207.35	204.9	195.45	172.2	126.7	82.9	71.2	54.8	47.1	62.2	41.8	48.35	39.6	52.7	44.85	45.1	38.15	43.8	32.85
	run3	217.2	216.45	215.55	214.3	212.3	213.05	215.3	201.85	188.45	138.95	104.15	73.25	63.65	57.35	51.15	47.55	48.1	39.55	49.15	40.95	43.6	50.1	40.2	40.45
	mean	216.283	214.367	213.367	211.9	210.167	209.633	208.533	198.717	180.433	135.1	95.2	73.6167	62.0833	53.8333	57.7833	47.75	46.9667	38.85	47.0667	40.6667	44.3333	40.6667	39.15	36.4
	error (stand dev)	0.925113	1.8182	1.90416	2.09344	1.85831	3.01427	5.86544	3.20208	8.12717	7.28303	11.014	2.61932	6.64009	5.83317	5.849	6.05248	2.18308	1.25599	6.91454	4.33195	0.750555	8.46055	5.25428	3.82459
	standart error of the mean	0.534114	1.04974	1.09937	1.20865	1.0729	1.74029	3.38641	1.84872	4.69222	4.20486	6.35892	1.51226	3.83366	3.36778	3.37692	3.4944	1.2604	0.725144	3.99211	2.50106	0.433333	4.8847	3.03356	2.20813
	MERS ORF4b R33A IMPA5
		1	2	3	4	5	6	7	8	9	10	11	12	13	14	15	16	17	18	19	20	21	22	23	24
	protein conc (uM)	5	2.5	1.25	0.625	0.3125	0.15625	0.078125	0.0390625	0.0195312	0.00976562	0.00488281	0.00244141	0.0012207	0.000610352	0.000305176	0.000152588	7.62939e-05	3.8147e-05	1.90735e-05	9.53674e-06	4.76837e-06	2.38419e-06	1.19209e-06	0
	run1	203.5	205.5	201.3	195	180.5	161.15	140.05	114.95	85	75.8	56.6	50.6	48.5	43.3	50.2	42.65	39.2	43.6	46.15	34.1	35.7	41.55	39.65	41.5
	run2	216.2	212.55	207.7	195.35	182.65	162.65	139.15	103.65	79.15	58.45	50	46.8	41.15	40.55	52.1	48.05	39.5	48.4	44.7	43.7	43.2	41.7	44.35	41.65
	run3	207.6	211.75	206.8	198.15	189.6	172.15	150.95	123.1	90.7	73.15	54.15	53.65	40	43.85	51	37.55	37.85	45.35	40.75	42.75	34.35	32	44.1	38.75
	mean	209.1	209.933	205.267	196.167	184.25	165.317	143.383	113.9	84.95	69.1333	53.5833	50.35	43.2167	42.5667	51.1	42.75	38.85	45.7833	43.8667	40.1833	37.75	38.4167	42.7	40.6333
	error (stand dev)	6.48151	3.86016	3.46458	1.72651	4.75631	5.96518	6.56836	9.76742	5.77516	9.34643	3.33629	3.43184	4.61149	1.768	0.953939	5.25071	0.87892	2.42916	2.79479	5.28969	4.76786	5.5575	2.64433	1.63274
	standart error of the mean	3.7421	2.22866	2.00028	0.9968	2.74606	3.444	3.79224	5.63922	3.33429	5.39617	1.92621	1.98137	2.66244	1.02076	0.550757	3.0315	0.507445	1.40248	1.61357	3.054	2.75273	3.20863	1.52671	0.942662
	MERS ORF4b R37A IMPA5
		1	2	3	4	5	6	7	8	9	10	11	12	13	14	15	16	17	18	19	20	21	22	23	24
	protein conc (uM)	5	2.5	1.25	0.625	0.3125	0.15625	0.078125	0.0390625	0.0195312	0.00976562	0.00488281	0.00244141	0.0012207	0.000610352	0.000305176	0.000152588	7.62939e-05	3.8147e-05	1.90735e-05	9.53674e-06	4.76837e-06	2.38419e-06	1.19209e-06	0
	run1	219.4	212.2	209.65	202.85	190.2	173.6	147.35	113.45	77.55	62.45	47.55	54.2	51.95	42.55	49.25	52.75	44.75	48.1	49	45.5	42.4	50.25	44.85	41.9
	run2	215.6	214.1	211.6	207.15	202.35	185.4	179.7	151.8	113.6	79.25	57.9	47.4	43.5	40.15	36.85	43.55	40.35	35.45	33.15	37.6	44.25	46.4	40.35	39.4
	run3	216.55	210.4	206.9	198.3	187.85	169.15	140.9	109.35	72.55	59.15	39.3	38.15	35.5	42.8	34.55	49.25	28.4	37.85	44.65	40.75	48.2	34.05	32.05	39
	mean	217.183	212.233	209.383	202.767	193.467	176.05	155.983	124.867	87.9	66.95	48.25	46.5833	43.65	41.8333	40.2167	48.5167	37.8333	40.4667	42.2667	41.2833	44.95	43.5667	39.0833	40.1
	error (stand dev)	1.97758	1.85023	2.36132	4.42559	7.78241	8.39747	20.7909	23.4149	22.3968	10.7791	9.31974	8.05611	8.22603	1.46316	7.90717	4.64363	8.46055	6.71869	8.18937	3.97691	2.96268	8.4635	6.49333	1.57162
	standart error of the mean	1.14176	1.06823	1.36331	2.55511	4.49317	4.84828	12.0036	13.5186	12.9308	6.22334	5.38075	4.65119	4.7493	0.844755	4.56521	2.681	4.8847	3.87904	4.72814	2.29607	1.71051	4.8864	3.74893	0.907377

## Sheet: Figure 4C (IMPA5 ORF4b mut FP)
WT			R24A			H26A			R33A			R37A
MEAN	SEM	N	MEAN	SEM	N	MEAN	SEM	N	MEAN	SEM	N	MEAN	SEM	N
9.6	0.5	3	764	62	3	7.5	0.4	3	42	1.7	3	47	2.3	3
Fig 4C	MERS-CoV ORF4b NLS mutants binding to IMP𝛼5
	Number of families	1
	Number of comparisons per family	10
	Alpha	0.05
	Tukey's multiple comparisons test	Mean Diff.	95.00% CI of diff.	Below threshold?	Summary	Adjusted P Value
	WT vs. R24A	-754.4	-883.6 to -625.2	Yes	****	<0.0001	A-B
	WT vs. H26A	2.1	-127.1 to 131.3	No	ns	>0.9999	A-C
	WT vs. R33A	-32.4	-161.6 to 96.79	No	ns	0.9167	A-D
	WT vs. R37A	-37.4	-166.6 to 91.79	No	ns	0.8698	A-E
	R24A vs. H26A	756.5	627.3 to 885.7	Yes	****	<0.0001	B-C
	R24A vs. R33A	722	592.8 to 851.2	Yes	****	<0.0001	B-D
	R24A vs. R37A	717	587.8 to 846.2	Yes	****	<0.0001	B-E
	H26A vs. R33A	-34.5	-163.7 to 94.69	No	ns	0.8984	C-D
	H26A vs. R37A	-39.5	-168.7 to 89.69	No	ns	0.8469	C-E
	R33A vs. R37A	-5	-134.2 to 124.2	No	ns	>0.9999	D-E
	Test details	Mean 1	Mean 2	Mean Diff.	SE of diff.	n1	n2	q	DF
	WT vs. R24A	9.6	764	-754.4	39.26	3	3	27.18	10
	WT vs. H26A	9.6	7.5	2.1	39.26	3	3	0.07565	10
	WT vs. R33A	9.6	42	-32.4	39.26	3	3	1.167	10
	WT vs. R37A	9.6	47	-37.4	39.26	3	3	1.347	10
	R24A vs. H26A	764	7.5	756.5	39.26	3	3	27.25	10
	R24A vs. R33A	764	42	722	39.26	3	3	26.01	10
	R24A vs. R37A	764	47	717	39.26	3	3	25.83	10
	H26A vs. R33A	7.5	42	-34.5	39.26	3	3	1.243	10
	H26A vs. R37A	7.5	47	-39.5	39.26	3	3	1.423	10
	R33A vs. R37A	42	47	-5	39.26	3	3	0.1801	10

[truncated: 4 more sheets: Fig5b (Orf4b Fnc), Fig6E (IFNb SeV Luc), Fig6F (NFkB TNFa Luc), SuppFig (p65 Fnc)]
